# Supplementary material for: Degradable and Non-Degradable Chondroitin Sulfate Particles with the Controlled Antibiotic Release for Bacterial Infections
Source: Pharmaceutics. 2022 Aug 20;14(8):1739. doi: 10.3390/pharmaceutics14081739 (PMC9415033; doi:10.3390/pharmaceutics14081739)
Supplement: Supplementary file 1 [file pharmaceutics-14-01739-s001.zip]

Archive with 1 entries (1 files):
- pharmaceutics-1856750-supplementary.pdf
